# Supplementary material for: A microtubule‐LUZP1 association around tight junction promotes epithelial cell apical constriction
Source: EMBO J. 2020 Dec 21;40(2):e104712. doi: 10.15252/embj.2020104712 (PMC7809799; doi:10.15252/embj.2020104712)
Supplement: Supplementary file 3 — Movie EV1 [file EMBJ-40-e104712-s003.zip]

Archive with 7 entries (4 files):
- Movie_EV1/
- Movie_EV1/Movie_EV1.mov
- Movie_EV1/Movie_EV1_legend.docx
- __MACOSX/
- __MACOSX/Movie_EV1/
- __MACOSX/Movie_EV1/._Movie_EV1.mov
- __MACOSX/Movie_EV1/._Movie_EV1_legend.docx
