# Supplementary material for: A microtubule‐LUZP1 association around tight junction promotes epithelial cell apical constriction
Source: EMBO J. 2020 Dec 21;40(2):e104712. doi: 10.15252/embj.2020104712 (PMC7809799; doi:10.15252/embj.2020104712)
Supplement: Supplementary file 5 — Source Data for Expanded View [file EMBJ-40-e104712-s010.zip]

Archive with 9 entries (8 files):
- Source_Data_Figure_EV1_01.tif
- Source_Data_Figure_EV2_rev0815-01.tiff
- Source_Data_Figure_EV3-01.eps
- Source_Data_Figure_EV4-01.eps
- __MACOSX/
- __MACOSX/._Source_Data_Figure_EV1_01.tif
- __MACOSX/._Source_Data_Figure_EV2_rev0815-01.tiff
- __MACOSX/._Source_Data_Figure_EV3-01.eps
- __MACOSX/._Source_Data_Figure_EV4-01.eps
